# Supplementary material for: Functional Identification of Corynespora cassiicola-Responsive miRNAs and Their Targets in Cucumber
Source: Front Plant Sci. 2019 May 31;10:668. doi: 10.3389/fpls.2019.00668 (PMC6554439; doi:10.3389/fpls.2019.00668)
Supplement: Supplementary file 1 [file Table_1.XLSX]

## Sheet: Sheet1
Table S1 Sequences of candidate miRNAs and targets
miRNAs name	Mature miRNAs sequences	Pre-miRNA sequences	STTM sequence	Targets name	Targets transcript sequences	Targets CDS sequences
miR164d	UGGAGAAGCAGGGCACGUGCA	CCGAUCAGGAUGGAGAAGCAGGGCACGUGCAUUACUCACUCAUGUAACUCCACACCCACGUGGCUGCCUCCGAGUGGGUUGUUCAUGUGCCCCUCUUCUCCAUCCUGACCAC	AAGGTTACCGAATTCTGCACGTGCCCTACTGCTTCTCCAGTTGTTGTTGTTATGGTCTAATTTAAATATGGTCTAAAGAAGAAGAATTGCACGTGCCCTACTGCTTCTCCAGAGCTCACGCGTCTC	NAC	AAAATTGTATAGGAGAGGCATGCGTCGGTGGAAAAGAGTGGTACTTCTTCAGCCAGAGGGACCGTAAGTACGCGACTGGGCTTAGAACAAACCGCGCCACAGCCTCTGGGTATTGGAAGGCCACTGGCAAGGACAGGCCTGTTTTTCATAAGGCTAATCAACTCGTTGGGATGAGGAAGACCCTTGTTTTCTACCAAGGTAGGGCTCCTAAAGGCCGAAAAACTGAGTGGGTTATGCATGAATTTCGTCTTGAGGGTCCATTTTCTCCTATTACAGACCCATCTCCAAAGGAGGACTGGGTTCTGTGCAGATTGTTCTGTAAACAAAAGGAAGTTACCCCTCAGCCGAGCACAGGAAGCAGCAGCTGCTACAACGACACCATTGGGTCGTCGTCGTCTC…	ATGAGGAAGACCCTTGTTTTCTACCAAGGTAGGGCTCCTAAAGGCCGAAAAACTGAGTGGGTTATGCATGAATTTCGTCTTGAGGGTCCATTTTCTCCTATTACAGACCCATCTCCAAAGGAGGACTGGGTTCTGTGCAGATTGTTCTGTAAACAAAAGGAAGTTACCCCTCAGCCGAGCACAGGAAGCAGCAGCTGCTACAACGACACCATTGGGTCGTCGTCGTCTCTCCCAGCTTTAATGGATTCATACATCAGTTTTGACCAAAATCCAAATAGTCATTTAAACGAGTATGAGCAAGTGCCCTGCTTCTCCATTTTCTCTCATAATCAAACCATCCCAACTCTCACAAACCTCATACAAATGGAGGCAAACACAGGCAATAACATCAAGAACCTT…
miR396b	UUCCACAGCUUUCUUGAACUG	UUUGUAUUCUUCCACAGCUUUCUUGAACUGCAUCCCUUCCUGAACUCAAUUCGCUCUUAAUUUCCCCUUUCUCGAUCUCUCGAUCGAUCUCAAAGCGUUUUUUGUUCAUCGAUUUUGUUGCGGUUCAAUAAAGCUGUGGGAAGAUACAGUC	AAGGTTACCGAATTCCAGTTCAAGAACTAAGCTGTGGAAGTTGTTGTTGTTATGGTCTAATTTAAATATGGTCTAAAGAAGAAGAATCAGTTCAAGAACTAAGCTGTGGAAGAGCTCACGCGTCTC	APE	GTTACTATAAAAAATCAGAAGGCGATGAAGGAAAAACCAGCGCGGGGAGTGGGGCCGAGCGGCGACTTCGGAGCCGATCCTTCTATCAACACAGTTTCCATTTCTTGAAGAAAATAATCGTCCCGTCGAATTCAGGGCCATCGACTTCCATAACCAATGGCGTTTTCTTCTTCTCTATCTCCGATTTCATTGCCGCCTTCTTTCACTTCCCATTCTGAAGCAACTTCTCTGTGTTCTACTACTTTCGGTTTTCTAAATCCTCCAAGGCGAAGCTGTAGCAAGTTCCGAGGTTTGAATTCTCACCTTCTGCCCTCGATTTCTCCTTCAAGAACGGTGGTTGCGGTTGATGTGTCATCGGCTGGAGTTGCAAATGCGAGCGGGCCAGTTACTTCATTCAGT…	ATGGCGTTTTCTTCTTCTCTATCTCCGATTTCATTGCCGCCTTCTTTCACTTCCCATTCTGAAGCAACTTCTCTGTGTTCTACTACTTTCGGTTTTCTAAATCCTCCAAGGCGAAGCTGTAGCAAGTTCCGAGGTTTGAATTCTCACCTTCTGCCCTCGATTTCTCCTTCAAGAACGGTGGTTGCGGTTGATGTGTCATCGGCTGGAGTTGCAAATGCGAGCGGGCCAGTTACTTCATTCAGTAATTTGATTGAATCTTTAATTAATCGCGTGGATTTGTCGGAGGATGAAGCGGAGGCGTCTCTTCAGTATCTTCTTAACGATGCCAGTGAAGCAGCAATTAGTGCTTTCCTTGTGTTACTTAGAGCGAAAGGAGAGACTTATGAAGAAATTGTGGGA…
Novel-miR1	CUCUUUGUUGACUUUGAAUUCGAG	AUAUCAAAUGACUCUUUGUUGACUUUGAAUUCGAGUGAAAUUACCAAAAUACACUUGUGUACACGCUAAAAAGUAAUCUCUUGUUUUCGCUCAAUAGAAAUAAAAAAAAAAGGACAAUAGUGUAGUUUUACACGGUCAUGAAAUCAACAAAAGAGUAUUUGACAUUUAAAAAAAAAGUUGGAUAAUUUUACAUUUCAAAUCCCCUGAAUGAAGGACAAUAGUGUAAUUUCACGCAGUUAUGAAAUCAACAAAAGAGUAUUUGACAUU	AAGGTTACCGAATTCCTCGAATTCAAAGTCTACAACAAAGAGGTTGTTGTTGTTATGGTCTAATTTAAATATGGTCTAAAGAAGAAGAATCTCGAATTCAAAGTCTACAACAAAGAGGAGCTCACGCGTCTC	4CL	CATCTTCACACCAAACTCATCTCTACTTTTTCTCCTCTCTCTGTTTCTACTCTGTTTTTCTTCAAACCTCAACAATGGCCTTTGAATCAAACGAAACTAATGAATTCATTTTCCGTTCAAAGCTTCCCGATATTCACATTCCCAATCACCTCCCACTCCACGATTATGTTTTCCAAAATCTCTCCAAGTTCGCCTCACGCCCCTGTTTGATCAATGGCGCCACCGGGGATGTTTACACCTACCATGACGTTCAGCTAACAGCCCGTCGAGTCGCCGCTGGCTTACACAACCTCGGTATTAAGAAGGGTGATGTTGTCATGAATTTACTTCCCAATTCCCCGGAGTTTGTCTTCACCTTCCTTGGTGCGTCTTACCGGGGCGCCATCATGACAGCAGCCA…	ATGGCCTTTGAATCAAACGAAACTAATGAATTCATTTTCCGTTCAAAGCTTCCCGATATTCACATTCCCAATCACCTCCCACTCCACGATTATGTTTTCCAAAATCTCTCCAAGTTCGCCTCACGCCCCTGTTTGATCAATGGCGCCACCGGGGATGTTTACACCTACCATGACGTTCAGCTAACAGCCCGTCGAGTCGCCGCTGGCTTACACAACCTCGGTATTAAGAAGGGTGATGTTGTCATGAATTTACTTCCCAATTCCCCGGAGTTTGTCTTCACCTTCCTTGGTGCGTCTTACCGGGGCGCCATCATGACAGCAGCCAATCCTTTTTACACGGCTGTGGAAATTGCTAAACAGGCCAAAGCTGCCAATGCGAAATTGATAGTGACAATGGCT…
Novel-miR7	GACAAAAUGGACAAACUAUUUAC	UGUCAAAAAUGACAAAAUGGACAAACUAUUUACACUUUAUGGCAAAAUCAAGUGCAAUGAGUUUUUGUCGUUUAGAGGUUUUUUCCAUAAAGUGUAAAUAGUUUGUAUUUUUUUAUUAUUCUUGAAA	AAGGTTACCGAATTCGTAAATAGTTTGTCTACCATTTTGTCGTTGTTGTTGTTATGGTCTAATTTAAATATGGTCTAAAGAAGAAGAATGTAAATAGTTTGTCTACCATTTTGTCGAGCTCACGCGTCTC	PAL	ATGGCATTTGCTCACTTCCAACAAAAGAACGGTTCAGTGGAGAGTTTGTGCATTGGCTCTAACGATCCACTGAATTGGGGTGTGGCTGCTGAGTCTCTCAAGGGAAGCCATCTCGATGAGGTGAAGCGCATGGTTGAGGAGTATCGGAGGCCCCTTGTCAAGCTTGGTGGTGAGACTCTTACCATTTCTCAGGTGGCTGCTATTGCTACTCGGGATACTGATGTTATTGTTGAGCTTTCTGAATCTTCTAGAGCTGGTGTTAAGGCTAGCAGTGATTGGGTCATGGAGAGCATGAATAAAGGAACTGATAGTTATGGTGTTACTACTGGATTTGGTGCTACTTCTCATAGAAGGACCAAGCAAGGTGGTGCTCTTCAGAAGGAGTTGATTAGATTTTTG…	ATGGCATTTGCTCACTTCCAACAAAAGAACGGTTCAGTGGAGAGTTTGTGCATTGGCTCTAACGATCCACTGAATTGGGGTGTGGCTGCTGAGTCTCTCAAGGGAAGCCATCTCGATGAGGTGAAGCGCATGGTTGAGGAGTATCGGAGGCCCCTTGTCAAGCTTGGTGGTGAGACTCTTACCATTTCTCAGGTGGCTGCTATTGCTACTCGGGATACTGATGTTATTGTTGAGCTTTCTGAATCTTCTAGAGCTGGTGTTAAGGCTAGCAGTGATTGGGTCATGGAGAGCATGAATAAAGGAACTGATAGTTATGGTGTTACTACTGGATTTGGTGCTACTTCTCATAGAAGGACCAAGCAAGGTGGTGCTCTTCAGAAGGAGTTGATTAGATTTTTG…
