# Supplementary material for: Functional Identification of Corynespora cassiicola-Responsive miRNAs and Their Targets in Cucumber
Source: Front Plant Sci. 2019 May 31;10:668. doi: 10.3389/fpls.2019.00668 (PMC6554439; doi:10.3389/fpls.2019.00668)
Supplement: Supplementary file 2 [file Table_2.XLSX]

## Sheet: Sheet1
Table S2 Primers used in this study
Name	Sequence (5' to 3')	Function
P-miR164d-F	ATGCCCGTCGACCCCGGGCCGATCAGGATGGAGAAGCAGG	Pre-miR164d Cloning
P-miR164d-R	TGTTGATTCAGAATTCGTGGTCAGGATGGAGAAGAGGG	Pre-miR164d Cloning
P-miR396b-F	ATGCCCGTCGACCCCGGGTTTGTATTCTTCCACAGCTTTC	Pre-miR396b Cloning
P-miR396b-R	TGTTGATTCAGAATTCGACTGTATCTTCCCACAGCTTT	Pre-miR396b Cloning
P-Novel-miR1-F	ATGCCCGTCGACCCCGGGTATATCAAATGACTCTTTGTTG	Pre-Novel-miR1 Cloning
P-Novel-miR1-R	TGTTGATTCAGAATTCAATGTCAAATACTCTTTTGTTG	Pre-Novel-miR1 Cloning
P-Novel-miR7-F	ATGCCCGTCGACCCCGGGTGTCAAAAATGACAAAATGGAC	Pre-Novel-miR7 Cloning
P-Novel-miR7-R	TGTTGATTCAGAATTCTTTCAAGAATAATAAAAAAATA	Pre-Novel-miR7 Cloning
Cucsa.040380-F	ATGCCCGTCGACCCCGGGATGAGGAAGACCCTTGTTTTCTACC	NAC CDS Cloning
Cucsa.040380-R	GACGTAACATGAATTCTCTGTTCCATAAGCTGGCAATGTCG	NAC CDS Cloning
Cucsa.098530-F	ATGCCCGTCGACCCCGGGATGGCGTTTTCTTCTTCTCTATCTCC	APE CDS Cloning
Cucsa.098530-R	GACGTAACATGAATTCTAGCTTATTGGAGAGCTTGATCCAC	APE CDS Cloning
Cucsa.261210-F	ATGCCCGTCGACCCCGGGATGGCCTTTGAATCAAACGAAACTA	4CL CDS Cloning
Cucsa.261210-R	GACGTAACATGAATTCATTGTAAGCACCGGAAGCTAATTTT	4CL CDS Cloning
Cucsa.124480-F	ATGCCCGTCGACCCCGGGATGGCATTTGCTCACTTCCAACAAA	PAL CDS Cloning
Cucsa.124480-R	GACGTAACATGAATTCGCAAATTGGAATTGGAGCACCGTTC	PAL CDS Cloning
NAC-F	TCTCCAAAGGAGGACTGGGTTCTG	qRT-PCR
NAC-R	ACCCAATGGTGTCGTTGTAGCAG	qRT-PCR
APE-F	ACTGGTGCTTCGATACTTGCTG	qRT-PCR
APE-R	CTCGAACGGTTTCCTTGCTTGG	qRT-PCR
4CL-F	AGTGGCTCCTGCTGAACTAGAG	qRT-PCR
4CL-R	CATCCGGCATACCAATAACAGCAG	qRT-PCR
PAL-F	TCACAGCTTTGTGTCAAGGCAAG	qRT-PCR
PAL-R	TGGAGCACCGTTCCACTCTTTC	qRT-PCR
miR164d	TGGAGAAGCAGGGCACGT	qRT-PCR
miR396b	GGGTTCCACAGCTTTCTTGAACT	qRT-PCR
Novel-miR1	GGGCCTCTTTGTTGACTTTGAATTCGAG	qRT-PCR
Novel-miR7	GGGGCCCACAAAATGGACAAACTAT	qRT-PCR
Actin-F	TGCTGGATTCTGGTGATGGTGTGA	Reference
Actin-R	AGGTCCAAACGGAGAATGGCATGA	Reference
U6-F	GGGGACATCCGATAAAATT	Reference
U6-R	TGTGCGTGTCATCCTTGC	Reference
CoActin-F	GCCAGCAAAGCGTCGAG	C. cassiicola abundance
CoActin-R	CTAGCGGGGAGGGGTTC	C. cassiicola abundance
STTM-miR164d-F	AAGGTTACCGAATTCTGCAC	STTM amplifying
STTM-miR164d-R	GAGACGCGTGAGCTCTCGAG	STTM amplifying
STTM-miR396b-F	AAGGTTACCGAATTCCAGTT	STTM amplifying
STTM-miR396b-R	GAGACGCGTGAGCTCTTCCA	STTM amplifying
STTM-Novel-miR1-F	AAGGTTACCGAATTCCTCGA	STTM amplifying
STTM-Novel-miR1-R	GAGACGCGTGAGCTCCTCTT	STTM amplifying
STTM-Novel-miR7-F	AAGGTTACCGAATTCGTAAA	STTM amplifying
STTM-Novel-miR7-R	GAGACGCGTGAGCTCGACAA	STTM amplifying
